# Supplementary material for: Luminal androgen receptor breast cancer subtype and investigation of the microenvironment and neoadjuvant chemotherapy response
Source: NAR Cancer. 2022 Jun 17;4(2):zcac018. doi: 10.1093/narcan/zcac018 (PMC9204893; doi:10.1093/narcan/zcac018)
Supplement: zcac018_Supplemental_Files [file zcac018_supplemental_files.zip]

Archive with 2 entries (2 files):
- SupplementaryLongTables_04062022.xls
- SupplementaryMaterials_04292022.pdf
