# Supplementary material for: Luminal androgen receptor breast cancer subtype and investigation of the microenvironment and neoadjuvant chemotherapy response
Source: NAR Cancer. 2022 Jun 17;4(2):zcac018. doi: 10.1093/narcan/zcac018 (PMC9204893; doi:10.1093/narcan/zcac018)
Supplement: zcac018_Supplemental_Files [file zcac018_supplemental_files.zip › SupplementaryLongTables_04062022.xls]

## Sheet: SupplementaryTable1
# Supplementary Table 1: EdgeR results and centroid model
Genes	logFC	Pvalue	Bonferroni	mean.LAR	mean.NonLAR	Centroid.LAR	Centroid.NonLAR	Centroid.Overall
AADAC	-2.21901	6.56942e-07	0.0107062	-1.79379	-3.30502	-1.79379	-3.30502	-2.961
ABCA12	-4.68285	2.25375e-23	3.67294e-19	3.32354	-0.500318	3.32354	-0.500318	0.370154
ABCC11	-5.65748	1.69753e-19	2.76646e-15	3.15742	-1.55554	3.15742	-1.55554	-0.482674
ABCC6P1	-2.56291	1.27729e-12	2.08159e-08	-1.60112	-3.11899	-1.60112	-3.11899	-2.77345
ABCC8	-4.73152	1.14199e-21	1.86111e-17	-0.609678	-3.9939	-0.609678	-3.9939	-3.22351
ACADL	-2.79282	3.28009e-09	5.34556e-05	0.0662086	-1.27889	0.0662086	-1.27889	-0.972686
ACAN	3.73869	6.12611e-07	0.00998371	0.198629	1.81652	0.198629	1.81652	1.44822
ACE2	-3.71373	3.22919e-15	5.26261e-11	1.69772	0.715415	1.69772	0.715415	0.93903
ACHE	-2.9126	3.07316e-13	5.00833e-09	1.05524	0.584465	1.05524	0.584465	0.691634
ACOX2	-3.11194	1.49358e-27	2.43408e-23	3.27889	0.842877	3.27889	0.842877	1.39742
ACSL6	2.53178	1.30504e-06	0.0212682	-0.307332	1.04516	-0.307332	1.04516	0.737276
ACSM1	-6.73487	8.56548e-34	1.39592e-29	1.80811	-0.868856	1.80811	-0.868856	-0.259466
ACTL8	4.33482	2.61472e-06	0.0426121	-1.27002	1.47158	-1.27002	1.47158	0.847479
ADAD2	-3.18926	3.06956e-13	5.00247e-09	-1.56273	-2.30166	-1.56273	-2.30166	-2.13345
ADCYAP1R1	-2.25438	7.35015e-12	1.19785e-07	-0.176485	-1.17602	-0.176485	-1.17602	-0.948481
AFP	-4.98778	6.06674e-20	9.88697e-16	-1.19193	-3.96105	-1.19193	-3.96105	-3.33068
AGR2	-5.92711	2.51695e-33	4.10187e-29	7.248	1.13854	7.248	1.13854	2.52931
AGR3	-5.13426	1.00764e-20	1.64215e-16	0.883059	-1.09929	0.883059	-1.09929	-0.648024
AKR1B15	-5.06883	1.22861e-18	2.00227e-14	1.45086	-0.116101	1.45086	-0.116101	0.240605
AKR1C2	-2.6996	2.04767e-10	3.3371e-06	3.93379	2.4485	3.93379	2.4485	2.78662
AKR1C4	-2.42487	5.28266e-09	8.60915e-05	-0.315751	-1.52435	-0.315751	-1.52435	-1.24922
AKR7A3	-2.94686	2.02765e-17	3.30446e-13	1.30239	-0.401079	1.30239	-0.401079	-0.0132979
ALB	-2.67182	2.54209e-08	0.000414285	-0.057697	-0.970029	-0.057697	-0.970029	-0.762343
ALCAM	-2.0494	7.85502e-12	1.28013e-07	6.90283	5.00204	6.90283	5.00204	5.43474
ALDH3B2	-2.96653	3.59564e-15	5.85981e-11	6.2554	3.82169	6.2554	3.82169	4.3757
ALOX15	-2.88059	4.87174e-10	7.93948e-06	1.07359	-1.39164	1.07359	-1.39164	-0.830447
ALOX15B	-5.95551	1.75442e-31	2.85917e-27	4.29905	1.11968	4.29905	1.11968	1.84344
AMBP	-2.57183	2.09744e-12	3.4182e-08	-0.961424	-2.96598	-0.961424	-2.96598	-2.50966
ANKRD30A	-6.08115	1.31871e-21	2.14911e-17	0.241248	-3.37605	0.241248	-3.37605	-2.5526
ANKRD30B	-3.0795	7.64098e-10	1.24525e-05	-2.05725	-3.95807	-2.05725	-3.95807	-3.52537
ANKRD43	-2.9743	2.85793e-12	4.65756e-08	0.703127	-2.04408	0.703127	-2.04408	-1.4187
ANO3	-2.02702	1.12208e-06	0.0182865	-1.85875	-2.7	-1.85875	-2.7	-2.50849
ANTXRL	3.51795	3.37396e-07	0.00549854	-3.98952	-1.3605	-3.98952	-1.3605	-1.95898
AR	-4.48281	5.57634e-25	9.08776e-21	3.31572	-0.90825	3.31572	-0.90825	0.0533033
ARHGAP40	-2.12819	2.59166e-06	0.0422363	0.854521	-0.543333	0.854521	-0.543333	-0.225122
ARL9	2.14514	7.64588e-09	0.000124605	0.129791	2.22749	0.129791	2.22749	1.74996
ART3	4.22247	7.19606e-09	0.000117274	-0.571173	3.70312	-0.571173	3.70312	2.73011
ATP13A4	-2.95507	2.15804e-12	3.51696e-08	2.23421	-0.0472723	2.23421	-0.0472723	0.472089
ATP1A2	-2.18632	1.38915e-08	0.000226389	-1.09472	-2.58458	-1.09472	-2.58458	-2.24543
ATP1A4	-2.28335	6.41023e-11	1.04468e-06	-1.42876	-3.09846	-1.42876	-3.09846	-2.71836
ATP8A2	-3.01677	2.9393e-14	4.79018e-10	-0.577317	-1.85242	-0.577317	-1.85242	-1.56215
BCAS1	-2.70919	1.73714e-11	2.83102e-07	1.77515	-0.651438	1.77515	-0.651438	-0.0990431
BCL2A1	2.39043	1.62059e-06	0.0264108	2.2964	3.43182	2.2964	3.43182	3.17335
BCL2L15	-2.34455	3.02476e-17	4.92945e-13	-0.891191	-2.25954	-0.891191	-2.25954	-1.94804
BEX1	-3.39048	2.61901e-09	4.26821e-05	-1.41001	-2.28332	-1.41001	-2.28332	-2.08452
BMP3	-3.04534	2.38325e-11	3.88398e-07	-2.89282	-4.08761	-2.89282	-4.08761	-3.81563
BMP4	-2.22761	1.27313e-14	2.07482e-10	2.84742	1.20061	2.84742	1.20061	1.57549
BPI	3.5564	1.84757e-08	0.000301099	-1.08664	1.62883	-1.08664	1.62883	1.01067
BPIFB1	-4.52241	6.39938e-11	1.04291e-06	0.935811	-1.83075	0.935811	-1.83075	-1.20097
BPIFB2	-8.19589	2.63181e-29	4.28906e-25	0.303338	-3.9432	0.303338	-3.9432	-2.97651
BTN1A1	-6.20519	2.41617e-21	3.93764e-17	-2.09775	-2.46557	-2.09775	-2.46557	-2.38184
C10orf93	-2.1963	3.05382e-07	0.00497682	-2.53908	-3.68975	-2.53908	-3.68975	-3.42781
C11orf41	2.04257	1.36466e-08	0.000222399	2.02837	3.81597	2.02837	3.81597	3.40904
C16orf45	-2.13922	2.01854e-24	3.28961e-20	3.96703	2.26622	3.96703	2.26622	2.65339
C16orf89	-2.18245	7.54728e-08	0.00122998	1.92844	-0.0319198	1.92844	-0.0319198	0.41434
C1QL2	3.21341	1.70008e-06	0.0277063	-1.04846	0.90966	-1.04846	0.90966	0.463909
C1QL4	3.05066	1.10752e-08	0.000180492	-1.64572	1.18126	-1.64572	1.18126	0.537718
C1QTNF3	-2.01199	1.2916e-13	2.10491e-09	3.63757	2.10109	3.63757	2.10109	2.45086
C1orf173	-3.30842	6.54978e-10	1.06742e-05	-2.7973	-3.52735	-2.7973	-3.52735	-3.36116
C1orf64	-5.06567	5.21982e-18	8.50674e-14	-0.919134	-3.9261	-0.919134	-3.9261	-3.24159
C2CD4A	-5.03635	5.07163e-19	8.26524e-15	2.11426	-2.25633	2.11426	-2.25633	-1.26139
C2CD4B	-3.01037	8.22797e-18	1.34091e-13	2.22189	-0.261148	2.22189	-0.261148	0.304095
C2orf54	-2.57102	1.79831e-09	2.93071e-05	3.37626	1.21206	3.37626	1.21206	1.70472
C5orf49	-2.31371	5.08816e-13	8.29217e-09	0.352793	-1.03961	0.352793	-1.03961	-0.722643
C6orf223	-3.21069	2.5877e-12	4.21718e-08	0.649448	0.00536201	0.649448	0.00536201	0.151983
C8orf46	5.61976	8.68892e-15	1.41603e-10	-1.51104	2.68731	-1.51104	2.68731	1.73159
C8orf85	3.27966	1.9398e-09	3.16129e-05	2.65622	5.9588	2.65622	5.9588	5.20699
C9orf152	-3.76901	1.75423e-23	2.85887e-19	4.67707	0.576841	4.67707	0.576841	1.51023
CA12	-3.02429	1.00954e-17	1.64525e-13	5.52501	3.23431	5.52501	3.23431	3.75577
CACNA1H	-2.0077	1.47933e-14	2.41086e-10	2.18234	0.816216	2.18234	0.816216	1.1272
CAPN13	-3.58181	6.98839e-19	1.1389e-14	4.93478	0.568056	4.93478	0.568056	1.56211
CAPN8	-2.65795	4.8003e-09	7.82305e-05	2.08861	-0.633137	2.08861	-0.633137	-0.013552
CAPN9	-2.32282	9.98691e-12	1.62757e-07	1.37069	-0.383397	1.37069	-0.383397	0.0159071
CBLN1	-2.63866	2.35805e-10	3.84291e-06	-0.882626	-2.71426	-0.882626	-2.71426	-2.2973
CBLN4	-2.41917	9.53681e-12	1.55421e-07	-0.726646	-2.687	-0.726646	-2.687	-2.24074
CCDC160	-2.44132	7.36912e-13	1.20095e-08	2.43563	-0.508837	2.43563	-0.508837	0.161448
CCDC48	-2.16579	6.91684e-17	1.12724e-12	1.17996	-0.310518	1.17996	-0.310518	0.0287779
CCDC74A	-2.12941	1.49877e-13	2.44255e-09	3.19828	2.33401	3.19828	2.33401	2.53075
CCNO	-2.70001	5.52052e-15	8.99679e-11	2.72328	-0.229544	2.72328	-0.229544	0.442643
CEACAM5	-5.85535	6.90786e-19	1.12577e-14	1.44427	-2.9551	1.44427	-2.9551	-1.95362
CEACAM6	-3.20528	2.82621e-09	4.60587e-05	4.15569	1.47371	4.15569	1.47371	2.08424
CEL	-4.97853	3.15567e-21	5.1428e-17	0.995194	0.331293	0.995194	0.331293	0.482425
CES1P1	-4.91066	2.57643e-22	4.19881e-18	-3.06956	-3.96909	-3.06956	-3.96909	-3.76432
CES1P2	-2.06733	1.79066e-09	2.91825e-05	-2.34808	-3.05171	-2.34808	-3.05171	-2.89154
CES3	-2.4137	3.74416e-09	6.10185e-05	1.59305	-0.167451	1.59305	-0.167451	0.233313
CHAD	-2.85086	6.37058e-14	1.03821e-09	1.08537	-0.195904	1.08537	-0.195904	0.0957683
CHI3L2	2.57759	2.10816e-09	3.43567e-05	4.19426	6.88267	4.19426	6.88267	6.27067
CHODL	3.1564	7.48284e-13	1.21948e-08	-0.937029	2.81041	-0.937029	2.81041	1.95734
CHST1	-2.10939	4.7934e-10	7.8118e-06	3.87382	2.29531	3.87382	2.29531	2.65464
CLCA2	-3.75416	1.83646e-08	0.000299289	4.40723	-0.737178	4.40723	-0.737178	0.433906
CLDN10	-3.49958	2.16707e-08	0.000353167	-0.103669	-1.30267	-0.103669	-1.30267	-1.02972
CLDN8	-2.04961	1.04513e-06	0.0170325	3.94387	2.25356	3.94387	2.25356	2.63835
CLEC3A	-4.55631	1.13345e-09	1.84718e-05	-1.02714	-3.36431	-1.02714	-3.36431	-2.83227
CLGN	-2.71283	6.56336e-11	1.06963e-06	3.36812	0.472711	3.36812	0.472711	1.13183
CLIC6	-2.61069	5.74047e-10	9.35525e-06	2.6139	1.15478	2.6139	1.15478	1.48694
CLSTN2	-2.52623	8.16184e-12	1.33014e-07	2.26975	0.912421	2.26975	0.912421	1.22141
CNTNAP2	-2.53435	4.28582e-07	0.0069846	2.25146	-0.131259	2.25146	-0.131259	0.411148
COL11A2	3.59128	4.75922e-08	0.00077561	-0.89091	1.46479	-0.89091	1.46479	0.928533
COL22A1	3.75453	4.64314e-10	7.56692e-06	-0.153785	2.74121	-0.153785	2.74121	2.08219
COL27A1	2.21134	1.20231e-14	1.9594e-10	2.06746	4.30115	2.06746	4.30115	3.79267
COL4A6	-2.45537	4.23138e-12	6.89588e-08	0.212697	-1.1423	0.212697	-1.1423	-0.833844
CPA3	-2.18736	5.47147e-10	8.91686e-06	3.01888	0.760337	3.01888	0.760337	1.27448
CRABP1	3.19839	2.81447e-07	0.00458674	1.47775	5.25815	1.47775	5.25815	4.39757
CRAT	-2.47175	1.35832e-19	2.21365e-15	6.46535	4.4661	6.46535	4.4661	4.92122
CRHR1	2.91991	6.29928e-07	0.0102659	-1.25475	0.533378	-1.25475	0.533378	0.126325
CROT	-2.05105	1.54568e-24	2.519e-20	4.38883	2.74944	4.38883	2.74944	3.12264
CRYAB	2.21206	4.9994e-07	0.00814752	4.8443	7.40858	4.8443	7.40858	6.82485
CRYM	-3.75312	1.23424e-15	2.01144e-11	1.12912	-1.82862	1.12912	-1.82862	-1.15531
CSN1S1	-7.32527	3.39288e-17	5.52937e-13	-3.21053	-4.27446	-3.21053	-4.27446	-4.03227
CT62	-2.94395	6.60321e-13	1.07613e-08	-1.09468	-3.44342	-1.09468	-3.44342	-2.90875
CTSG	-2.01713	2.40607e-08	0.000392117	-0.010422	-1.52825	-0.010422	-1.52825	-1.18273
CTTNBP2	-2.09057	5.89075e-15	9.60015e-11	0.494584	-1.32593	0.494584	-1.32593	-0.911503
CUX2	-3.58659	1.51338e-13	2.46636e-09	-0.666789	-3.02681	-0.666789	-3.02681	-2.48957
CXCL17	-2.81394	6.69364e-07	0.0109086	4.96334	1.11329	4.96334	1.11329	1.98973
CYP27C1	3.07923	2.45814e-09	4.00603e-05	-1.79227	0.852488	-1.79227	0.852488	0.25043
CYP2B7P1	-5.65108	1.24208e-17	2.02422e-13	-0.490272	-2.32557	-0.490272	-2.32557	-1.90778
CYP4B1	-3.6012	3.66538e-15	5.97347e-11	2.39283	-0.662087	2.39283	-0.662087	0.0333416
CYP4F8	-7.25883	3.56796e-29	5.81471e-25	0.0295613	-4.00681	0.0295613	-4.00681	-3.08796
CYP4X1	-2.49588	4.68705e-09	7.63849e-05	4.48351	1.37808	4.48351	1.37808	2.08501
CYP4Z1	-4.62258	2.7399e-15	4.46522e-11	4.02003	-1.1538	4.02003	-1.1538	0.0239834
CYP4Z2P	-6.56184	3.68116e-29	5.99919e-25	2.11434	-3.31897	2.11434	-3.31897	-2.08212
DACH1	-2.1088	4.92063e-11	8.01916e-07	1.60914	-0.387269	1.60914	-0.387269	0.067197
DCHS2	2.97908	8.20252e-09	0.000133677	-1.10604	1.14111	-1.10604	1.14111	0.62956
DDN	2.56879	9.70155e-08	0.00158106	-2.22211	-0.266824	-2.22211	-0.266824	-0.71193
DEFB132	-2.4973	4.11541e-07	0.00670688	-3.60869	-4.57715	-3.60869	-4.57715	-4.35669
DEGS2	-3.29898	1.92456e-21	3.13646e-17	4.52584	1.54401	4.52584	1.54401	2.2228
DHRS2	-7.59486	6.50252e-33	1.05971e-28	3.3031	-1.08932	3.3031	-1.08932	-0.0894193
DIO2	-2.3945	8.15121e-11	1.3284e-06	4.42221	2.97231	4.42221	2.97231	3.30237
DMBT1	-5.15217	1.04554e-11	1.70391e-07	-0.555572	-3.30351	-0.555572	-3.30351	-2.67797
DNAH17	3.30394	1.37304e-10	2.23765e-06	-0.37313	1.6788	-0.37313	1.6788	1.21169
DNAJC22	-2.19297	2.52197e-10	4.11006e-06	3.08203	0.710143	3.08203	0.710143	1.25009
DNALI1	-2.74757	2.42289e-13	3.94859e-09	2.5722	0.859035	2.5722	0.859035	1.24903
DNMBP-AS1	-2.2675	2.93823e-10	4.78843e-06	-1.1666	-3.4761	-1.1666	-3.4761	-2.95036
DSG1	5.30051	4.1143e-07	0.00670507	-2.4579	0.604485	-2.4579	0.604485	-0.0926442
EN1	5.03819	2.93053e-20	4.77588e-16	0.722538	5.33919	0.722538	5.33919	4.28825
ENPP3	-3.68937	3.82161e-12	6.22808e-08	3.01075	-0.703191	3.01075	-0.703191	0.142259
EPHX3	2.68823	1.66103e-06	0.0270698	-1.01411	0.478614	-1.01411	0.478614	0.138808
ERBB4	-2.91036	1.26948e-13	2.06888e-09	1.91001	-1.17397	1.91001	-1.17397	-0.471929
ESR1	-2.96549	7.35231e-14	1.19821e-09	2.95767	1.42732	2.95767	1.42732	1.7757
ETV3L	3.68358	4.59815e-10	7.4936e-06	-3.39096	-0.846503	-3.39096	-0.846503	-1.42573
EXTL1	4.04454	1.27791e-08	0.000208261	-0.388325	1.59343	-0.388325	1.59343	1.1423
EYS	-2.85682	3.5986e-20	5.86464e-16	-0.317751	-1.48358	-0.317751	-1.48358	-1.21819
FAIM2	-2.62708	1.66482e-13	2.71315e-09	1.72665	-0.331343	1.72665	-0.331343	0.137143
FAM131C	2.23908	2.05229e-07	0.00334461	-1.86278	0.669756	-1.86278	0.669756	0.0932438
FAM19A3	4.0969	3.293e-12	5.3666e-08	-2.0289	1.5392	-2.0289	1.5392	0.726949
FBN3	2.75519	2.01253e-06	0.0327981	-1.64129	1.29763	-1.64129	1.29763	0.62861
FBXO17	2.21069	1.07016e-11	1.74404e-07	1.90052	3.83923	1.90052	3.83923	3.3979
FCN2	-4.90481	6.56247e-22	1.06949e-17	-0.689428	-3.84927	-0.689428	-3.84927	-3.12996
FFAR2	-2.70105	5.84416e-13	9.52423e-09	0.433272	-1.32421	0.433272	-1.32421	-0.924129
FGF9	2.70707	1.59341e-06	0.0259678	-2.89425	-1.16075	-2.89425	-1.16075	-1.55537
FGFBP2	3.01983	1.16373e-06	0.0189653	-1.37626	0.115632	-1.37626	0.115632	-0.223985
FGFR4	-2.43562	5.52909e-13	9.01076e-09	3.7253	2.58365	3.7253	2.58365	2.84354
FLJ23152	-2.31021	1.04864e-07	0.00170896	0.0359029	-1.57752	0.0359029	-1.57752	-1.21023
FLJ42875	-2.76391	1.24539e-17	2.02962e-13	-2.16834	-3.69806	-2.16834	-3.69806	-3.34983
FLRT3	-2.15301	2.06415e-07	0.00336394	1.63964	-0.820108	1.63964	-0.820108	-0.260165
FMO5	-2.46305	4.1921e-18	6.83186e-14	2.87005	1.13421	2.87005	1.13421	1.52936
FOXA1	-4.37159	4.38317e-24	7.14325e-20	7.05123	1.73861	7.05123	1.73861	2.94799
FOXI2	-2.08531	1.93758e-06	0.0315767	-2.31535	-3.10967	-2.31535	-3.10967	-2.92885
FOXN1	-2.12846	3.04877e-06	0.0496859	-2.84525	-3.41214	-2.84525	-3.41214	-3.28309
FRMPD2	-2.98662	4.29943e-13	7.00679e-09	-3.35522	-4.51097	-3.35522	-4.51097	-4.24787
FSIP1	-2.92999	2.27056e-22	3.70033e-18	0.381281	-1.50779	0.381281	-1.50779	-1.07776
FSIP2	-2.5158	5.46616e-12	8.9082e-08	0.788248	-1.39744	0.788248	-1.39744	-0.899886
FUT6	-2.57465	8.2343e-07	0.0134194	-0.286756	-2.37077	-0.286756	-2.37077	-1.89636
GABRP	2.67429	9.17352e-08	0.00149501	3.26217	8.95204	3.26217	8.95204	7.65679
GAL	2.79915	4.66485e-09	7.60231e-05	0.0905151	2.57216	0.0905151	2.57216	2.00724
GALNT6	-2.03868	6.58559e-16	1.07325e-11	6.39098	4.36872	6.39098	4.36872	4.82907
GDF15	-2.19844	9.78333e-08	0.00159439	3.25731	0.422155	3.25731	0.422155	1.06756
GFRA1	-2.81682	4.37807e-10	7.13494e-06	3.33188	1.20891	3.33188	1.20891	1.69219
GGT1	-2.362	7.08644e-16	1.15488e-11	5.04412	3.56933	5.04412	3.56933	3.90506
GGT3P	-2.07314	1.21951e-11	1.98744e-07	0.355636	-0.689103	0.355636	-0.689103	-0.451276
GJB1	-5.09396	6.0578e-27	9.8724e-23	1.78247	-2.22196	1.78247	-2.22196	-1.31039
GLB1L3	-2.54189	1.68699e-07	0.00274928	-2.33512	-3.57504	-2.33512	-3.57504	-3.29278
GLRA3	-3.55997	9.70724e-12	1.58199e-07	-2.35979	-3.94634	-2.35979	-3.94634	-3.58518
GLRA4	-2.50754	2.00236e-10	3.26324e-06	-4.02569	-4.25911	-4.02569	-4.25911	-4.20597
GLYATL1	-3.38695	7.15983e-17	1.16684e-12	1.60416	-0.532016	1.60416	-0.532016	-0.0457316
GNA14	-2.40742	7.55603e-22	1.23141e-17	2.57463	0.360206	2.57463	0.360206	0.864303
GNMT	-3.98676	5.46768e-30	8.91068e-26	1.04499	-1.42074	1.04499	-1.42074	-0.859433
GP2	-3.84335	2.61927e-09	4.26862e-05	0.388446	-3.36579	0.388446	-3.36579	-2.51117
GPM6A	-4.35391	7.83776e-16	1.27732e-11	-2.06523	-2.43448	-2.06523	-2.43448	-2.35042
GPR12	3.67142	6.13046e-07	0.00999081	-2.68158	0.0595548	-2.68158	0.0595548	-0.564443
GPR160	-2.10774	2.99306e-16	4.87779e-12	5.45607	3.25368	5.45607	3.25368	3.75504
GPR88	-4.12994	7.3195e-24	1.19286e-19	-1.64221	-3.12305	-1.64221	-3.12305	-2.78595
GPRC5C	-2.07228	3.29084e-14	5.36309e-10	4.93566	2.68362	4.93566	2.68362	3.19628
GPRIN2	2.2689	1.2754e-09	2.07852e-05	0.0976142	2.82384	0.0976142	2.82384	2.20323
GREM2	-2.33237	1.34231e-07	0.00218757	-0.366085	-1.85126	-0.366085	-1.85126	-1.51317
GRIA4	-2.38091	1.01051e-08	0.000164683	-1.39058	-3.27906	-1.39058	-3.27906	-2.84916
GRIK3	-2.43489	8.33997e-07	0.0135916	0.465925	-1.26212	0.465925	-1.26212	-0.868745
GRPR	-4.0539	1.10548e-22	1.8016e-18	-0.169245	-2.35785	-0.169245	-2.35785	-1.85963
GUCY2D	-2.0317	1.32951e-13	2.16671e-09	-0.419419	-1.90797	-0.419419	-1.90797	-1.56912
HABP2	-2.45294	3.96171e-07	0.0064564	-1.47182	-3.65674	-1.47182	-3.65674	-3.15936
HAS3	-2.1613	4.23713e-08	0.000690524	2.43964	1.27072	2.43964	1.27072	1.53682
HDC	-2.34038	8.06117e-14	1.31373e-09	-0.00947585	-1.93217	-0.00947585	-1.93217	-1.49448
HEPACAM2	-4.44346	1.03161e-21	1.68121e-17	-0.857887	-3.17957	-0.857887	-3.17957	-2.65106
HGD	-4.17427	6.3185e-20	1.02973e-15	3.06898	-0.832828	3.06898	-0.832828	0.0553878
HMGCS2	-5.65477	3.56508e-17	5.81001e-13	2.31935	-2.41823	2.31935	-2.41823	-1.33975
HOXA7	-2.09315	1.54294e-08	0.000251453	-0.199763	-1.30862	-0.199763	-1.30862	-1.0562
HOXB8	-2.22085	5.58471e-07	0.0091014	-0.0479245	-1.07701	-0.0479245	-1.07701	-0.84275
HPD	-4.37341	8.66551e-18	1.41222e-13	-0.648944	-2.13591	-0.648944	-2.13591	-1.79741
HPGD	-4.79844	1.41887e-24	2.31234e-20	2.80073	0.238799	2.80073	0.238799	0.822003
HPX	-3.68694	4.41301e-28	7.19189e-24	2.18471	-0.230721	2.18471	-0.230721	0.319133
HRASLS2	-2.4388	8.49859e-09	0.000138502	1.12837	-1.4658	1.12837	-1.4658	-0.875257
HRCT1	3.5822	8.85604e-13	1.44327e-08	-0.116487	3.23146	-0.116487	3.23146	2.46933
IGDCC3	-2.19947	5.94681e-07	0.00969152	-2.73359	-4.32802	-2.73359	-4.32802	-3.96506
IGF2BP3	2.76238	5.88071e-08	0.000958379	-0.723958	1.38054	-0.723958	1.38054	0.901465
IGFALS	-3.83277	1.35421e-18	2.20696e-14	-0.491723	-1.08956	-0.491723	-1.08956	-0.953471
IGFN1	-2.08159	2.9303e-07	0.0047755	-2.6236	-4.07874	-2.6236	-4.07874	-3.74749
IL12RB2	2.2812	4.98917e-07	0.00813084	0.757055	3.26027	0.757055	3.26027	2.69044
IL1RAPL2	-3.97645	5.00271e-20	8.15291e-16	-0.825036	-3.99364	-0.825036	-3.99364	-3.27233
IL1RL1	-2.21761	4.57559e-10	7.45683e-06	-0.45781	-2.48573	-0.45781	-2.48573	-2.02409
IL20RA	-2.02899	1.298e-10	2.11535e-06	3.36617	1.32746	3.36617	1.32746	1.79156
INPP5J	-2.22998	1.95086e-18	3.17932e-14	3.23983	1.23643	3.23983	1.23643	1.69248
IQGAP2	-2.13715	1.27438e-21	2.07686e-17	5.07439	3.15466	5.07439	3.15466	3.59167
IYD	-4.24314	6.32471e-15	1.03074e-10	-0.364314	-4.00191	-0.364314	-4.00191	-3.17384
KANK4	3.32075	5.45189e-10	8.88494e-06	1.28294	3.81395	1.28294	3.81395	3.23779
KCND3	-2.30657	4.73314e-10	7.71361e-06	0.161274	-1.89363	0.161274	-1.89363	-1.42584
KCNH1	-2.99468	2.5596e-18	4.17138e-14	-1.129	-2.70735	-1.129	-2.70735	-2.34805
KCNK5	2.27735	9.13185e-14	1.48822e-09	2.37019	5.16781	2.37019	5.16781	4.53095
KCNMA1	-2.77607	6.527e-20	1.0637e-15	4.28267	1.92165	4.28267	1.92165	2.45912
KCNQ4	2.38567	3.63774e-11	5.92843e-07	0.159091	2.58528	0.159091	2.58528	2.03297
KERA	-2.06138	8.45835e-09	0.000137846	-0.996391	-2.34641	-0.996391	-2.34641	-2.03909
KIAA1045	3.63885	7.72951e-11	1.25968e-06	-2.34203	-0.0338767	-2.34203	-0.0338767	-0.55931
KIAA1755	2.06687	1.95226e-10	3.18159e-06	1.64159	3.32481	1.64159	3.32481	2.94164
KLHDC7A	-4.07259	7.47222e-15	1.21775e-10	1.30135	-2.68895	1.30135	-2.68895	-1.78059
KLHL38	2.94826	2.8831e-07	0.0046986	-1.2642	0.950293	-1.2642	0.950293	0.446181
KLK2	-2.955	1.26986e-08	0.000206948	-2.66069	-4.03283	-2.66069	-4.03283	-3.72047
KRT222	-2.21423	1.75072e-12	2.85314e-08	-1.04595	-2.6087	-1.04595	-2.6087	-2.25295
KYNU	-2.22677	2.69876e-13	4.39816e-09	5.12088	3.58236	5.12088	3.58236	3.93259
LBP	-3.15129	1.99862e-07	0.00325715	3.42675	1.46995	3.42675	1.46995	1.9154
LCN6	-2.52394	1.32107e-13	2.15295e-09	-2.41102	-3.74849	-2.41102	-3.74849	-3.44402
LDHD	-2.44086	4.29181e-13	6.99436e-09	2.26057	0.697864	2.26057	0.697864	1.0536
LIN7A	-2.9618	9.12656e-27	1.48736e-22	0.88985	-1.32996	0.88985	-1.32996	-0.824638
LIPG	-2.17809	1.36316e-08	0.000222155	2.29895	1.99461	2.29895	1.99461	2.06389
LOC100128593	-2.1899	1.34992e-09	2.19997e-05	-3.81008	-4.63854	-3.81008	-4.63854	-4.44995
LOC100188947	-3.46484	1.06953e-16	1.74301e-12	-1.11542	-3.39272	-1.11542	-3.39272	-2.87431
LOC100505875	-2.82464	1.30177e-12	2.1215e-08	-1.23582	-2.21951	-1.23582	-2.21951	-1.99558
LOC100505989	-7.60719	1.31291e-36	2.13964e-32	-0.535844	-5.064	-0.535844	-5.064	-4.0332
LOC100506409	-2.18723	1.61889e-07	0.00263831	-3.05978	-3.9984	-3.05978	-3.9984	-3.78473
LOC100507584	-4.25169	1.86924e-16	3.04629e-12	-3.15917	-4.69365	-3.15917	-4.69365	-4.34434
LOC144481	-3.016	1.84726e-20	3.01048e-16	-0.259436	-2.2326	-0.259436	-2.2326	-1.78342
LOC145837	-4.9836	1.81727e-31	2.96161e-27	0.272079	-2.95413	0.272079	-2.95413	-2.21971
LOC158376	2.9945	1.06245e-09	1.73148e-05	-0.423568	1.34756	-0.423568	1.34756	0.944378
LOC283177	-2.8064	1.13023e-10	1.84194e-06	-2.50092	-3.99733	-2.50092	-3.99733	-3.65669
LOC284276	-2.07088	2.96728e-09	4.83577e-05	-2.83063	-3.71551	-2.83063	-3.71551	-3.51407
LOC284578	3.40514	4.8774e-10	7.9487e-06	-2.87992	-0.0379784	-2.87992	-0.0379784	-0.684923
LOC285419	-2.57893	6.08135e-18	9.91077e-14	-1.3914	-3.1537	-1.3914	-3.1537	-2.75253
LOC389033	-2.18765	1.2831e-07	0.00209107	-2.78325	-3.63323	-2.78325	-3.63323	-3.43974
LOC643650	3.32137	1.11127e-08	0.000181104	-2.71237	0.201814	-2.71237	0.201814	-0.461577
LOC643719	-6.06999	2.58796e-29	4.2176e-25	0.429205	-1.0018	0.429205	-1.0018	-0.676039
LOC728643	2.66324	7.96641e-07	0.0129829	-2.14487	0.661478	-2.14487	0.661478	0.0226352
LOC84856	2.11359	1.72595e-06	0.0281278	-0.0984616	2.24047	-0.0984616	2.24047	1.70803
LRG1	-3.39583	2.51317e-13	4.09571e-09	4.95896	0.930302	4.95896	0.930302	1.84739
LRRC26	-2.87773	1.16594e-12	1.90013e-08	5.21807	1.73005	5.21807	1.73005	2.52407
LRRC31	-6.42281	1.05944e-34	1.72656e-30	0.252227	-4.073	0.252227	-4.073	-3.08839
LRRC3B	-2.32143	6.84737e-08	0.00111592	-3.15612	-3.88819	-3.15612	-3.88819	-3.72154
LUZP2	-2.02411	2.53097e-06	0.0412473	-1.50174	-3.31548	-1.50174	-3.31548	-2.90259
MAOA	-2.23223	1.93308e-10	3.15034e-06	3.15277	1.80009	3.15277	1.80009	2.10801
MAPT	-2.30759	4.09125e-12	6.6675e-08	3.29518	1.5945	3.29518	1.5945	1.98165
MFSD4	2.08312	6.40182e-09	0.00010433	0.460338	2.42268	0.460338	2.42268	1.97597
MFSD6L	2.1036	2.42299e-06	0.0394875	-1.2241	1.26702	-1.2241	1.26702	0.699935
MFSD7	-2.3857	4.1333e-24	6.73603e-20	4.11713	2.58768	4.11713	2.58768	2.93585
MLPH	-3.49032	5.80027e-25	9.45271e-21	6.5796	2.76391	6.5796	2.76391	3.63252
MPV17L	-3.18779	1.42729e-15	2.32605e-11	3.38841	1.08429	3.38841	1.08429	1.6088
MPZ	3.54755	1.4513e-07	0.00236518	-0.36048	1.4088	-0.36048	1.4088	1.00604
MS4A2	-2.07819	1.57588e-09	2.56822e-05	0.327662	-1.86465	0.327662	-1.86465	-1.36559
MSMB	-3.35175	2.5888e-12	4.21897e-08	1.04168	-1.57029	1.04168	-1.57029	-0.975699
MSX2	-2.54866	1.8762e-12	3.05764e-08	3.06029	0.456357	3.06029	0.456357	1.04912
MUC4	-4.08637	3.25031e-14	5.29704e-10	-0.524088	-1.52525	-0.524088	-1.52525	-1.29735
MUC6	-7.23543	7.34415e-30	1.19688e-25	1.76111	-2.44087	1.76111	-2.44087	-1.48432
MUCL1	-5.31912	4.93113e-15	8.03626e-11	6.22485	0.997624	6.22485	0.997624	2.18756
MYBL1	2.37229	1.28677e-09	2.09704e-05	2.27901	4.23425	2.27901	4.23425	3.78915
MYOM2	-5.73797	4.91856e-27	8.01578e-23	0.520598	-1.38358	0.520598	-1.38358	-0.950112
MYOZ1	2.73476	4.90236e-07	0.00798937	-0.612053	0.920275	-0.612053	0.920275	0.571452
NAT1	-2.3569	2.26061e-19	3.68411e-15	3.46397	1.59054	3.46397	1.59054	2.01701
NCAM2	-2.35952	1.48838e-13	2.42562e-09	1.02674	-0.327061	1.02674	-0.327061	-0.0188785
NCRNA00092	3.62394	3.48213e-11	5.67482e-07	-2.65599	0.141064	-2.65599	0.141064	-0.495663
NCRNA00202	2.64432	1.40491e-08	0.000228958	-2.76841	-0.212234	-2.76841	-0.212234	-0.794127
NDNF	-3.29794	5.26692e-20	8.58349e-16	1.34825	-1.1403	1.34825	-1.1403	-0.573803
NEK10	-3.28322	2.57256e-18	4.1925e-14	-0.0693054	-2.08749	-0.0693054	-2.08749	-1.62807
NOS1	-5.07933	3.10576e-19	5.06146e-15	-3.065	-4.07306	-3.065	-4.07306	-3.84358
NOSTRIN	-2.01156	2.09526e-19	3.41464e-15	3.61383	1.8483	3.61383	1.8483	2.25021
NOTUM	3.29348	3.30539e-07	0.0053868	-1.31282	0.439617	-1.31282	0.439617	0.0406872
NR2F1	-2.35701	3.53237e-16	5.75671e-12	3.7569	1.74561	3.7569	1.74561	2.20346
NRK	-3.55924	1.39414e-19	2.27204e-15	1.04553	-1.56367	1.04553	-1.56367	-0.96971
NXNL2	-2.2321	1.20486e-08	0.000196356	-1.88239	-2.66502	-1.88239	-2.66502	-2.48686
OCA2	2.99982	1.50144e-06	0.0244689	-2.78922	0.508026	-2.78922	0.508026	-0.242567
OGN	-2.2117	1.39226e-08	0.000226897	3.42097	1.2766	3.42097	1.2766	1.76475
OPRK1	3.09685	1.25398e-06	0.0204362	-3.15901	-0.320335	-3.15901	-0.320335	-0.966537
OTOF	2.14755	1.95213e-06	0.0318139	-3.03945	-1.62013	-3.03945	-1.62013	-1.94323
PAX9	-2.10712	1.23169e-06	0.0200728	2.74995	0.0714607	2.74995	0.0714607	0.681198
PCDH20	-2.18419	1.77603e-06	0.028944	-1.24289	-2.66496	-1.24289	-2.66496	-2.34124
PCOLCE2	2.13047	1.59919e-06	0.026062	0.939364	2.88287	0.939364	2.88287	2.44045
PDE11A	-3.02897	6.70614e-15	1.0929e-10	-0.437731	-2.15674	-0.437731	-2.15674	-1.76542
PDZK1	-3.98077	5.1429e-19	8.38138e-15	0.302371	-0.409885	0.302371	-0.409885	-0.247745
PDZK1P1	-3.00241	1.52201e-11	2.48041e-07	-3.88563	-4.29268	-3.88563	-4.29268	-4.20002
PEBP4	-2.63732	5.78941e-11	9.435e-07	-1.82794	-2.80873	-1.82794	-2.80873	-2.58546
PENK	-2.32848	1.02358e-06	0.0166813	-0.95596	-2.80545	-0.95596	-2.80545	-2.38443
PGLYRP2	-2.47589	1.04317e-06	0.0170006	-1.91515	-3.14542	-1.91515	-3.14542	-2.86536
PGR	-4.14257	2.00129e-21	3.2615e-17	1.56394	-0.35529	1.56394	-0.35529	0.0816072
PHF21B	-4.06889	3.7701e-16	6.14413e-12	-3.50847	-4.36536	-3.50847	-4.36536	-4.17029
PHGR1	-4.67184	3.79635e-23	6.18691e-19	-3.00649	-4.70998	-3.00649	-4.70998	-4.32219
PI16	-2.0967	1.40732e-06	0.022935	1.49263	0.625114	1.49263	0.625114	0.822598
PIGR	-3.03187	1.47345e-07	0.00240129	4.21048	1.4041	4.21048	1.4041	2.04295
PIP	-5.30059	8.17605e-14	1.33245e-09	5.54899	-0.418899	5.54899	-0.418899	0.939643
PKHD1L1	-2.96421	1.31506e-11	2.14315e-07	-1.92323	-2.10853	-1.92323	-2.10853	-2.06635
PKIB	-2.2438	3.68403e-19	6.00387e-15	5.17843	3.2938	5.17843	3.2938	3.72282
PKP1	2.33687	1.22431e-06	0.0199526	2.15028	5.35918	2.15028	5.35918	4.6287
PLA2G4F	-2.30928	1.66527e-08	0.00027139	1.60936	-1.35337	1.60936	-1.35337	-0.678926
PLCXD3	-2.33894	5.43006e-07	0.00884937	-1.05262	-2.95761	-1.05262	-2.95761	-2.52395
PNMA3	2.5393	1.42228e-08	0.00023179	-1.23862	0.773755	-1.23862	0.773755	0.315654
PNMT	-4.9775	4.45033e-22	7.25271e-18	0.110484	-1.84029	0.110484	-1.84029	-1.39621
POU3F1	-2.25266	2.68557e-11	4.37668e-07	-0.806404	-1.40676	-0.806404	-1.40676	-1.27009
PP14571	-2.5696	2.65564e-10	4.32789e-06	-0.559001	-1.85422	-0.559001	-1.85422	-1.55938
PRDM16	-2.53335	2.30987e-18	3.7644e-14	-0.405372	-1.95458	-0.405372	-1.95458	-1.60192
PRR15	-3.83607	5.16051e-29	8.41008e-25	4.07171	0.0583679	4.07171	0.0583679	0.971974
PRSS12	2.9729	6.31905e-07	0.0102982	-0.259819	2.29418	-0.259819	2.29418	1.71278
PTHLH	-2.30114	4.24794e-07	0.00692287	2.79135	1.39597	2.79135	1.39597	1.71362
PTN	-2.62751	9.3609e-10	1.52555e-05	4.67755	3.16171	4.67755	3.16171	3.50678
PTPRH	-2.14162	3.51915e-12	5.73517e-08	0.0928713	-1.55675	0.0928713	-1.55675	-1.18123
PTPRT	-2.5743	2.03642e-09	3.31876e-05	1.64645	-0.753757	1.64645	-0.753757	-0.207367
PTX3	3.28226	2.96245e-08	0.00048279	0.575672	3.17576	0.575672	3.17576	2.58387
RAB3B	-2.96535	1.42494e-16	2.32223e-12	1.69122	-0.0380233	1.69122	-0.0380233	0.355627
RANBP3L	-2.79194	4.16742e-13	6.79164e-09	1.03493	-0.838302	1.03493	-0.838302	-0.411874
RASGEF1C	3.45945	1.06162e-09	1.73012e-05	-2.1893	0.928148	-2.1893	0.928148	0.218485
REEP1	-2.32142	1.63888e-12	2.67088e-08	2.61385	0.666009	2.61385	0.666009	1.10942
REEP6	-3.25721	1.50197e-18	2.44775e-14	5.85182	2.31052	5.85182	2.31052	3.11667
RET	-2.14681	7.66049e-09	0.000124843	2.77006	0.860189	2.77006	0.860189	1.29496
RGS9	2.17696	6.7681e-08	0.001103	-0.0532282	1.52349	-0.0532282	1.52349	1.16456
RIMS4	-2.65969	1.69069e-07	0.00275532	-0.762668	-1.48845	-0.762668	-1.48845	-1.32323
RND1	-3.0792	2.50572e-22	4.08357e-18	3.98948	1.54019	3.98948	1.54019	2.09775
RNF150	2.12104	5.19999e-07	0.00847443	0.193172	1.85286	0.193172	1.85286	1.47505
RNF182	2.53656	2.65626e-06	0.043289	-1.13714	0.661993	-1.13714	0.661993	0.252433
ROPN1	3.19726	1.0005e-09	1.63051e-05	-1.54215	3.28231	-1.54215	3.28231	2.18406
ROPN1B	3.46031	1.77221e-10	2.88817e-06	-0.517701	3.54357	-0.517701	3.54357	2.61905
ROPN1L	-2.9728	4.3095e-20	7.0232e-16	-1.20359	-2.85375	-1.20359	-2.85375	-2.4781
S100A1	2.93295	7.51003e-09	0.000122391	3.5758	6.93216	3.5758	6.93216	6.16811
SAMD11	-2.65721	3.0159e-15	4.915e-11	2.73393	0.36798	2.73393	0.36798	0.906571
SCGB1D2	-4.54807	9.32942e-13	1.52042e-08	1.56409	-0.246662	1.56409	-0.246662	0.165542
SCGN	-3.2216	2.74735e-12	4.47736e-08	-1.78676	-3.75953	-1.78676	-3.75953	-3.31044
SCN7A	-2.46941	1.01914e-09	1.66089e-05	-0.908139	-3.26804	-0.908139	-3.26804	-2.73083
SCNN1A	-2.3762	1.89151e-12	3.08259e-08	5.89734	3.2611	5.89734	3.2611	3.86122
SCRG1	5.12073	2.39266e-11	3.89933e-07	-1.47583	2.69797	-1.47583	2.69797	1.74784
SCUBE2	-3.19579	3.52323e-18	5.74181e-14	4.02548	1.84993	4.02548	1.84993	2.34518
SDR16C5	-3.2264	1.46504e-09	2.38758e-05	2.30092	-0.470525	2.30092	-0.470525	0.160373
SERHL	-4.30759	9.13281e-29	1.48837e-24	0.167004	-1.87417	0.167004	-1.87417	-1.40951
SERHL2	-5.65324	1.05614e-35	1.7212e-31	4.14107	1.47854	4.14107	1.47854	2.08465
SERPINA11	-4.25854	1.13077e-16	1.84281e-12	-0.98648	-2.72689	-0.98648	-2.72689	-2.3307
SEZ6L	-2.0287	1.89097e-06	0.0308172	-2.24394	-3.76125	-2.24394	-3.76125	-3.41584
SHC4	3.85705	2.66196e-12	4.3382e-08	0.222342	3.5778	0.222342	3.5778	2.81395
SHISA2	-2.16124	2.45395e-08	0.000399919	3.42385	1.49263	3.42385	1.49263	1.93226
SHISA3	-3.57281	8.93742e-13	1.45653e-08	-1.95708	-2.11427	-1.95708	-2.11427	-2.07849
SIDT1	-2.89436	3.72094e-26	6.06401e-22	4.22921	1.09198	4.22921	1.09198	1.80615
SIGLEC15	-2.16111	5.39341e-08	0.000878964	0.289258	-1.77858	0.289258	-1.77858	-1.30786
SIM1	3.74552	6.1252e-08	0.000998224	-3.08243	-1.02449	-3.08243	-1.02449	-1.49297
SLC25A18	-3.09367	2.90037e-27	4.72673e-23	1.00573	-0.759857	1.00573	-0.759857	-0.357934
SLC25A21	-2.1371	8.714e-11	1.42012e-06	1.89198	-0.247502	1.89198	-0.247502	0.239535
SLC26A3	-6.96601	5.0116e-29	8.16741e-25	-1.82951	-4.1276	-1.82951	-4.1276	-3.60446
SLC28A1	2.41793	5.22619e-07	0.00851713	-2.19599	-0.196386	-2.19599	-0.196386	-0.651581
SLC38A11	-2.14883	8.75424e-10	1.42668e-05	-1.42565	-2.72954	-1.42565	-2.72954	-2.43272
SLC38A4	-2.47513	3.14967e-12	5.13302e-08	-0.761307	-2.25643	-0.761307	-2.25643	-1.91607
SLC40A1	-2.43824	7.72466e-19	1.25889e-14	7.07492	4.66641	7.07492	4.66641	5.21469
SLC44A4	-4.57991	2.57656e-23	4.19902e-19	5.34792	0.685117	5.34792	0.685117	1.74657
SLC44A5	-2.44979	8.54737e-09	0.000139296	1.37111	-0.992513	1.37111	-0.992513	-0.454452
SLC4A8	-2.44152	4.13342e-21	6.73623e-17	1.75091	-0.408662	1.75091	-0.408662	0.0829489
SLC6A15	4.0158	2.80584e-06	0.0457268	-4.0263	0.50737	-4.0263	0.50737	-0.524684
SLC7A2	-2.54262	1.48987e-11	2.42804e-07	3.90101	1.65244	3.90101	1.65244	2.16431
SLC7A8	-2.2822	3.88742e-25	6.33533e-21	5.63503	3.57683	5.63503	3.57683	4.04536
SMPD3	-2.35453	5.57161e-21	9.08005e-17	1.96973	0.406422	1.96973	0.406422	0.762296
SNAP91	3.15499	3.35836e-09	5.47311e-05	-3.59264	-1.21771	-3.59264	-1.21771	-1.75835
SNX32	3.22056	6.39489e-12	1.04218e-07	-2.81174	-0.47639	-2.81174	-0.47639	-1.00801
SOX17	-2.58007	1.83337e-19	2.98784e-15	1.88909	0.809496	1.88909	0.809496	1.05526
SOX8	4.72283	5.45835e-12	8.89547e-08	-0.309536	3.0915	-0.309536	3.0915	2.31728
SPDEF	-3.15189	1.6049e-12	2.61551e-08	7.40776	2.67397	7.40776	2.67397	3.75158
SPHKAP	4.51402	6.99694e-09	0.000114029	-4.67901	-1.65987	-4.67901	-1.65987	-2.34715
SPINK8	-5.71177	1.6773e-20	2.7335e-16	2.47835	-2.76499	2.47835	-2.76499	-1.57138
SPTSSB	-2.71387	1.483e-08	0.000241684	3.83395	0.54715	3.83395	0.54715	1.29537
SRMS	-2.14125	8.1137e-10	1.32229e-05	2.51532	0.238317	2.51532	0.238317	0.756658
ST6GALNAC1	-3.42047	1.56649e-12	2.55291e-08	1.58002	-2.04482	1.58002	-2.04482	-1.21966
STAC	2.27639	4.51055e-10	7.35085e-06	0.761032	3.21232	0.761032	3.21232	2.65431
STEAP4	-2.58036	3.10155e-13	5.0546e-09	5.25242	2.8283	5.25242	2.8283	3.38013
STON2	-2.81082	1.06933e-14	1.74269e-10	1.01091	-0.926421	1.01091	-0.926421	-0.485403
SULT2B1	-2.09795	1.82878e-09	2.98036e-05	3.2888	0.983968	3.2888	0.983968	1.50865
SYNPO2L	-2.63853	5.66017e-13	9.22438e-09	-2.74137	-3.51314	-2.74137	-3.51314	-3.33745
SYT17	-2.36509	4.0795e-18	6.64836e-14	3.27253	0.776174	3.27253	0.776174	1.34445
SYT9	-3.45311	1.04016e-13	1.69515e-09	-2.05885	-3.33759	-2.05885	-3.33759	-3.04649
SYTL5	-4.08485	2.51758e-21	4.1029e-17	0.84304	-3.18734	0.84304	-3.18734	-2.26986
TAC1	-3.07617	2.23169e-09	3.63699e-05	-3.00837	-4.00853	-3.00837	-4.00853	-3.78085
TARP	-3.19612	6.87238e-16	1.11999e-11	1.76117	0.36352	1.76117	0.36352	0.681684
TAT	-4.7507	1.7997e-18	2.93297e-14	0.981453	-1.40452	0.981453	-1.40452	-0.86137
TCN1	-4.26591	2.61039e-11	4.25416e-07	2.67954	-0.915605	2.67954	-0.915605	-0.0971974
TESC	-3.34429	3.8959e-19	6.34915e-15	1.32208	0.167427	1.32208	0.167427	0.430274
TFAP2B	-5.04863	1.24076e-19	2.02207e-15	4.73075	-0.791902	4.73075	-0.791902	0.465287
TFCP2L1	3.03508	1.61361e-13	2.62969e-09	2.31869	5.44238	2.31869	5.44238	4.7313
TFF1	-6.72795	1.05034e-22	1.71174e-18	1.70717	-2.83304	1.70717	-2.83304	-1.79949
TFF3	-6.66254	5.13342e-34	8.36593e-30	4.83688	-0.810783	4.83688	-0.810783	0.474864
TFPI2	-2.17459	3.34048e-08	0.000544398	2.18735	1.24299	2.18735	1.24299	1.45796
TGM1	2.00902	1.56141e-09	2.54463e-05	-0.180013	1.59076	-0.180013	1.59076	1.18766
TMC5	-4.41804	2.12112e-23	3.45678e-19	5.0894	-0.192007	5.0894	-0.192007	1.01026
TMEM139	2.43294	1.10726e-07	0.0018045	1.64496	4.17765	1.64496	4.17765	3.6011
TMEM158	2.30744	4.0142e-08	0.000654195	2.95725	5.19541	2.95725	5.19541	4.68591
TMEM178	-2.31372	2.70432e-13	4.40722e-09	0.167422	-0.851945	0.167422	-0.851945	-0.619894
TMEM45B	-4.25559	9.98131e-31	1.62665e-26	3.71102	0.141614	3.71102	0.141614	0.954162
TMEM63C	-2.38928	2.04299e-11	3.32946e-07	2.93093	0.933377	2.93093	0.933377	1.38811
TMEM86A	-2.3437	3.02145e-26	4.92405e-22	4.4354	2.85771	4.4354	2.85771	3.21686
TMPRSS4	-3.23176	4.18963e-09	6.82784e-05	1.5246	-1.18456	1.5246	-1.18456	-0.56784
TNNI2	2.21353	3.35542e-08	0.000546833	-0.490059	1.0208	-0.490059	1.0208	0.676862
TOX3	-2.29685	8.36728e-07	0.0136362	3.81451	-0.0330064	3.81451	-0.0330064	0.84285
TPO	-2.21741	7.81327e-14	1.27333e-09	-0.391445	-2.37071	-0.391445	-2.37071	-1.92014
TRPM6	2.28439	7.95566e-08	0.00129653	-1.82789	-0.155357	-1.82789	-0.155357	-0.536097
TSPAN1	-4.09476	3.5092e-26	5.71895e-22	5.36807	1.55206	5.36807	1.55206	2.42075
TSPAN8	-4.07009	1.82576e-14	2.97545e-10	2.0391	-1.27853	2.0391	-1.27853	-0.523297
TTC36	-4.11024	4.3663e-26	7.11575e-22	0.881556	-1.61725	0.881556	-1.61725	-1.04842
TTYH1	3.41852	2.1937e-08	0.000357508	1.22804	4.66777	1.22804	4.66777	3.88474
UBXN10	-2.15568	8.70122e-13	1.41804e-08	2.46661	0.481944	2.46661	0.481944	0.933738
UGT2B11	-9.23832	2.25244e-33	3.6708e-29	0.697687	-3.95176	0.697687	-3.95176	-2.89335
UGT2B15	-3.77217	2.69189e-15	4.38697e-11	-0.920651	-3.76188	-0.920651	-3.76188	-3.11509
UGT2B28	-9.48404	2.6109e-36	4.25498e-32	-0.0121803	-4.15659	-0.0121803	-4.15659	-3.21315
UGT2B4	-5.90016	1.85728e-25	3.0268e-21	-0.591416	-3.43102	-0.591416	-3.43102	-2.7846
UNC5A	-2.65165	5.76181e-11	9.39003e-07	1.47098	-0.868113	1.47098	-0.868113	-0.335637
VGLL1	3.69023	2.82136e-10	4.59797e-06	0.935291	5.0258	0.935291	5.0258	4.09463
VSIG2	-2.27736	3.25062e-08	0.000529753	0.57345	-0.659702	0.57345	-0.659702	-0.378985
VSTM2L	-2.24359	2.1595e-08	0.000351934	3.29784	1.48891	3.29784	1.48891	1.9007
WNT6	2.60986	1.08307e-08	0.000176508	0.955923	3.77028	0.955923	3.77028	3.12961
ZBTB16	-4.07539	3.32915e-21	5.42551e-17	0.627849	-2.14618	0.627849	-2.14618	-1.51469
ZMYND10	-2.18812	1.21149e-13	1.97437e-09	1.61428	0.248499	1.61428	0.248499	0.559409
ZNF280B	2.06263	1.59697e-07	0.00260259	-1.44519	0.634667	-1.44519	0.634667	0.161204
ZNF385B	-2.76063	1.513e-11	2.46573e-07	0.50228	-0.741194	0.50228	-0.741194	-0.458126

## Sheet: Supplementary Table 2
# Supplementary Table 2: The TCGA classification scheme used to construct the CALAR centroid model
TCGA.ID	cluster	Subtype	avgSilouetteWidth
TCGA-D8-A147-01A-11R-A115-07	2	Non-LAR	0.653866
TCGA-D8-A143-01A-11R-A115-07	1	LAR	0.120063
TCGA-E2-A1LH-01A-11R-A14D-07	2	Non-LAR	0.628801
TCGA-AO-A1KR-01A-12R-A144-07	2	Non-LAR	0.401
TCGA-BH-A0E6-01A-11R-A034-07	2	Non-LAR	0.476557
TCGA-D8-A1XQ-01A-11R-A14M-07	2	Non-LAR	0.589207
TCGA-D8-A27H-01A-11R-A16F-07	2	Non-LAR	0.570654
TCGA-E2-A1LL-01A-11R-A144-07	1	LAR	-0.0561156
TCGA-EW-A1PH-01A-11R-A14M-07	2	Non-LAR	0.608359
TCGA-A8-A07O-01A-11R-A00Z-07	2	Non-LAR	0.556585
TCGA-AO-A0J4-01A-11R-A034-07	2	Non-LAR	0.681153
TCGA-E2-A1LS-01A-12R-A157-07	2	Non-LAR	0.441295
TCGA-AN-A0G0-01A-11R-A034-07	1	LAR	-0.154681
TCGA-E2-A1LK-01A-21R-A14D-07	2	Non-LAR	0.585256
TCGA-E2-A1LI-01A-12R-A157-07	2	Non-LAR	0.664924
TCGA-BH-A1EW-01A-11R-A137-07	1	LAR	0.350784
TCGA-AR-A0U4-01A-11R-A109-07	2	Non-LAR	0.53399
TCGA-D8-A27F-01A-11R-A16F-07	2	Non-LAR	0.633262
TCGA-EW-A1OW-01A-21R-A144-07	2	Non-LAR	0.658972
TCGA-D8-A1JL-01A-11R-A13Q-07	2	Non-LAR	0.591481
TCGA-C8-A27B-01A-11R-A169-07	2	Non-LAR	0.575641
TCGA-EW-A1P4-01A-21R-A144-07	2	Non-LAR	0.464833
TCGA-BH-A18Q-01A-12R-A12D-07	2	Non-LAR	0.415709
TCGA-AR-A1AQ-01A-11R-A12P-07	2	Non-LAR	0.599917
TCGA-AR-A0U1-01A-11R-A115-07	1	LAR	-0.0235766
TCGA-AR-A0TS-01A-11R-A115-07	2	Non-LAR	0.63752
TCGA-C8-A26Y-01A-11R-A16F-07	1	LAR	0.272908
TCGA-C8-A26X-01A-31R-A16F-07	1	LAR	0.368475
TCGA-BH-A18G-01A-11R-A12D-07	2	Non-LAR	0.382413
TCGA-AO-A03U-01B-21R-A10J-07	1	LAR	-0.0572946
TCGA-AO-A129-01A-21R-A10J-07	2	Non-LAR	0.64377
TCGA-AR-A1AY-01A-21R-A12P-07	2	Non-LAR	0.58484
TCGA-E2-A159-01A-11R-A115-07	1	LAR	0.12261
TCGA-AO-A128-01A-11R-A10J-07	2	Non-LAR	0.412276
TCGA-AO-A124-01A-11R-A10J-07	2	Non-LAR	0.574371
TCGA-BH-A1FC-01A-11R-A13Q-07	2	Non-LAR	0.627433
TCGA-D8-A1JG-01B-11R-A13Q-07	1	LAR	0.427183
TCGA-BH-A0AV-01A-31R-A115-07	2	Non-LAR	0.607483
TCGA-A2-A0YM-01A-11R-A109-07	2	Non-LAR	0.6634
TCGA-BH-A0BW-01A-11R-A115-07	2	Non-LAR	0.561173
TCGA-A2-A04T-01A-21R-A034-07	2	Non-LAR	0.66571
TCGA-A2-A0SX-01A-12R-A084-07	2	Non-LAR	0.573785
TCGA-A2-A0D0-01A-11R-A00Z-07	2	Non-LAR	0.549536
TCGA-A2-A04P-01A-31R-A034-07	2	Non-LAR	0.417582
TCGA-EW-A1P7-01A-21R-A144-07	2	Non-LAR	0.471216
TCGA-AN-A0AT-01A-11R-A034-07	2	Non-LAR	0.678372
TCGA-D8-A27M-01A-11R-A16F-07	2	Non-LAR	0.609398
TCGA-AN-A0XU-01A-11R-A109-07	2	Non-LAR	0.574028
TCGA-AR-A256-01A-11R-A169-07	2	Non-LAR	0.602351
TCGA-BH-A0WA-01A-11R-A109-07	2	Non-LAR	0.670852
TCGA-D8-A1JF-01A-11R-A13Q-07	1	LAR	0.387816
TCGA-BH-A0B3-01A-11R-A056-07	2	Non-LAR	0.588235
TCGA-E2-A14X-01A-11R-A115-07	2	Non-LAR	0.597663
TCGA-A1-A0SO-01A-22R-A084-07	2	Non-LAR	0.442265
TCGA-A2-A0ST-01A-12R-A084-07	2	Non-LAR	0.318919
TCGA-EW-A1PB-01A-11R-A144-07	2	Non-LAR	0.471871
TCGA-AN-A04D-01A-21R-A034-07	2	Non-LAR	0.511297
TCGA-AR-A0TU-01A-31R-A109-07	2	Non-LAR	0.615076
TCGA-A2-A04Q-01A-21R-A034-07	2	Non-LAR	0.372954
TCGA-AQ-A04J-01A-02R-A034-07	2	Non-LAR	0.572099
TCGA-AN-A0AL-01A-11R-A00Z-07	1	LAR	-0.185697
TCGA-E2-A150-01A-11R-A12D-07	2	Non-LAR	0.539112
TCGA-A2-A0CM-01A-31R-A034-07	2	Non-LAR	0.638712
TCGA-BH-A0BG-01A-11R-A115-07	2	Non-LAR	0.677316
TCGA-BH-A0E0-01A-11R-A056-07	2	Non-LAR	0.27119
TCGA-A2-A0T2-01A-11R-A084-07	2	Non-LAR	0.528498
TCGA-A7-A0CE-01A-11R-A00Z-07	2	Non-LAR	0.490162
TCGA-A2-A0EQ-01A-11R-A034-07	1	LAR	0.283502
TCGA-A2-A0T0-01A-22R-A084-07	2	Non-LAR	0.538342
TCGA-AO-A0J2-01A-11R-A034-07	1	LAR	0.373145
TCGA-A2-A0D2-01A-21R-A034-07	2	Non-LAR	0.603112
TCGA-AO-A0J6-01A-11R-A034-07	2	Non-LAR	0.546302
TCGA-E2-A1L7-01A-11R-A144-07	1	LAR	0.25856
TCGA-EW-A1OV-01A-11R-A144-07	1	LAR	0.157939
TCGA-E2-A14N-01A-31R-A137-07	2	Non-LAR	0.601849
TCGA-BH-A18T-01A-11R-A12D-07	2	Non-LAR	0.596784
TCGA-BH-A18V-01A-11R-A12D-07	2	Non-LAR	0.62207
TCGA-E2-A14R-01A-11R-A115-07	2	Non-LAR	0.619842
TCGA-D8-A13Z-01A-11R-A115-07	1	LAR	0.290206
TCGA-A7-A0DA-01A-31R-A115-07	2	Non-LAR	0.600478
TCGA-C8-A131-01A-11R-A115-07	1	LAR	0.270444
TCGA-D8-A1XK-01A-21R-A14M-07	2	Non-LAR	0.583826
TCGA-BH-A0BL-01A-11R-A115-07	2	Non-LAR	0.54919
TCGA-AO-A12F-01A-11R-A115-07	2	Non-LAR	0.491797
TCGA-A2-A0YE-01A-11R-A109-07	2	Non-LAR	0.527001
TCGA-C8-A12V-01A-11R-A115-07	2	Non-LAR	0.554599
TCGA-D8-A142-01A-11R-A115-07	2	Non-LAR	0.366457
TCGA-BH-A0RX-01A-21R-A084-07	2	Non-LAR	0.454787
TCGA-A8-A09X-01A-11R-A00Z-07	1	LAR	0.385369
TCGA-A8-A08R-01A-11R-A034-07	2	Non-LAR	0.638926
TCGA-A8-A07C-01A-11R-A034-07	2	Non-LAR	0.612052
TCGA-A7-A26G-01A-21R-A169-07	1	LAR	-0.182909
TCGA-AR-A1AI-01A-11R-A12P-07	2	Non-LAR	0.600083
TCGA-EW-A1P8-01A-11R-A144-07	2	Non-LAR	0.573225
TCGA-GM-A2DI-01A-31R-A18M-07	1	LAR	0.283903
TCGA-AR-A2LH-01A-31R-A18M-07	1	LAR	0.400523
TCGA-GM-A2DB-01A-31R-A18M-07	1	LAR	0.359473
TCGA-GM-A2DH-01A-11R-A180-07	1	LAR	0.274182
TCGA-GM-A2DF-01A-11R-A180-07	2	Non-LAR	0.633476
TCGA-BH-A1F6-01A-11R-A13Q-07	2	Non-LAR	0.622814
TCGA-E2-A1AZ-01A-11R-A12P-07	2	Non-LAR	0.540703
TCGA-GI-A2C9-01A-11R-A21T-07	2	Non-LAR	0.609433
TCGA-C8-A3M7-01A-12R-A21T-07	1	LAR	0.422043
TCGA-A2-A1G6-01A-11R-A13Q-07	1	LAR	0.247006
TCGA-BH-A0B9-01A-11R-A056-07	2	Non-LAR	0.589137
TCGA-BH-A42U-01A-12R-A24H-07	1	LAR	0.330692
TCGA-A2-A3XX-01A-21R-A239-07	2	Non-LAR	0.643476
TCGA-A2-A3XS-01A-11R-A22U-07	2	Non-LAR	0.624681
TCGA-A2-A3XY-01A-11R-A239-07	2	Non-LAR	0.627201
TCGA-A2-A3XU-01A-12R-A22U-07	2	Non-LAR	0.446871
TCGA-A2-A3XT-01A-11R-A22U-07	2	Non-LAR	0.577244
TCGA-LL-A441-01A-11R-A24H-07	2	Non-LAR	0.405687
TCGA-GM-A3XL-01A-11R-A22U-07	2	Non-LAR	0.529736
TCGA-EW-A3U0-01A-11R-A22K-07	2	Non-LAR	0.546967
TCGA-A7-A4SD-01A-11R-A266-07	2	Non-LAR	0.552333
TCGA-A7-A4SE-01A-11R-A266-07	2	Non-LAR	0.57604
TCGA-OL-A5D6-01A-21R-A27Q-07	1	LAR	0.427882
TCGA-E2-A573-01A-11R-A29R-07	2	Non-LAR	0.609594
TCGA-OL-A5RW-01A-11R-A28M-07	2	Non-LAR	0.540817
TCGA-OL-A5D7-01A-11R-A27Q-07	2	Non-LAR	0.616286
TCGA-OL-A66I-01A-21R-A29R-07	2	Non-LAR	0.637431
TCGA-AR-A5QQ-01A-11R-A28M-07	2	Non-LAR	0.243367
TCGA-E2-A1B6-01A-31R-A12P-07	2	Non-LAR	0.591634

## Sheet: Supplementary Table 3
# Supplementary Table 3: 107 C2 genesets evaluated with PGSEA
ID	logFC	AveExpr	t	P.Value	adj.P.Val	B	Bonferroni
BLANCO_MELO_COVID19_SARS_COV_2_INFECTION_A594_CELLS_DN	2.14959	0.699857	4.01973	7.95391e-05	0.000127025	1.04297	0.00851069
WATANABE_COLON_CANCER_MSI_VS_MSS_DN	2.36483	1.0233	3.35224	0.000976323	0.00141171	-1.06956	0.104467
SENGUPTA_NASOPHARYNGEAL_CARCINOMA_WITH_LMP1_DN	-1.12107	0.183702	-2.03553	0.0422364	0.0513556	-4.99849	1
TURASHVILI_BREAST_DUCTAL_CARCINOMA_VS_LOBULAR_NORMAL_DN	-0.1434	0.401852	-0.259767	0.795125	0.802626	-7.13001	1
TURASHVILI_BREAST_LOBULAR_CARCINOMA_VS_DUCTAL_NORMAL_DN	2.0124	0.689601	3.51434	0.000473863	0.000694566	-1.00796	0.0507033
TURASHVILI_BREAST_LOBULAR_CARCINOMA_VS_LOBULAR_NORMAL_UP	3.76526	1.11002	6.58933	1.01264e-10	2.46255e-10	13.7401	1.08352e-08
HUTTMANN_B_CLL_POOR_SURVIVAL_DN	1.06508	1.17132	1.39703	0.164176	0.184914	-5.39398	1
DOANE_BREAST_CANCER_ESR1_DN	-9.04336	-2.43035	-20.085	3.39816e-72	4.04003e-71	153.54	3.63603e-70
ELVIDGE_HYPOXIA_BY_DMOG_DN	0.46489	-0.478878	0.190326	0.850349	0.850349	-5.21859	1
PACHER_TARGETS_OF_IGF1_AND_IGF2_UP	2.15571	1.36869	2.30344	0.0237649	0.0302719	-3.58592	1
WANG_BARRETTS_ESOPHAGUS_AND_ESOPHAGUS_CANCER_DN	2.75593	0.934024	3.79267	0.000191381	0.00029254	0.351086	0.0204778
DUNNE_TARGETS_OF_AML1_MTG8_FUSION_UP	2.92301	0.841929	5.11886	4.29214e-07	8.35017e-07	5.81192	4.59259e-05
RIZ_ERYTHROID_DIFFERENTIATION_12HR	2.00366	1.78763	2.70407	0.00824337	0.0108894	-2.78978	0.88204
AIYAR_COBRA1_TARGETS_UP	3.62471	2.70678	9.96944	1.24272e-19	4.43238e-19	33.9492	1.32971e-17
KORKOLA_YOLK_SAC_TUMOR	3.00273	0.937208	4.92033	1.79081e-06	3.36169e-06	4.71685	0.000191616
DACOSTA_ERCC3_ALLELE_XPCS_VS_TTD_DN	1.25115	1.13179	2.25503	0.0253114	0.0318626	-4.08196	1
DIRMEIER_LMP1_RESPONSE_LATE_DN	-3.89771	0.0690678	-4.506	1.41956e-05	2.33682e-05	2.92274	0.00151893
MOHANKUMAR_HOXA1_TARGETS_DN	5.42164	2.15288	15.1248	6.41706e-43	3.81458e-42	86.7306	6.86625e-41
YANG_BREAST_CANCER_ESR1_LASER_UP	3.87664	4.13555	11.0073	9.15086e-23	3.49694e-22	40.6247	9.79142e-21
INGRAM_SHH_TARGETS_DN	2.4586	0.890424	4.00664	8.66064e-05	0.000136278	1.09167	0.00926689
RICKMAN_HEAD_AND_NECK_CANCER_A	-4.5713	-0.887776	-9.21155	9.61053e-19	3.31718e-18	31.8443	1.02833e-16
RICKMAN_HEAD_AND_NECK_CANCER_C	0.248549	0.466246	0.37711	0.706284	0.719737	-6.63984	1
RICKMAN_HEAD_AND_NECK_CANCER_E	2.06379	0.945312	3.64431	0.000322203	0.00047883	-0.270257	0.0344757
SAKAI_CHRONIC_HEPATITIS_VS_LIVER_CANCER_DN	2.62163	0.851502	1.81015	0.0745234	0.0876264	-4.19804	1
ONDER_CDH1_TARGETS_3_DN	1.4681	0.627215	2.49177	0.0130126	0.0167753	-3.84489	1
BECKER_TAMOXIFEN_RESISTANCE_DN	4.14206	0.740846	8.23067	2.24447e-14	6.49078e-14	22.1519	2.40159e-12
DORSEY_GAB2_TARGETS	3.29126	0.867766	4.68972	4.56816e-06	7.87243e-06	3.87338	0.000488793
NAKAJIMA_MAST_CELL	4.02618	1.74087	8.88155	6.04793e-17	1.90332e-16	27.8704	6.47128e-15
RAMASWAMY_METASTASIS_DN	2.50267	1.35847	4.77716	3.79596e-06	6.65849e-06	3.99537	0.000406168
HENDRICKS_SMARCA4_TARGETS_DN	2.65218	1.87354	6.25797	2.83547e-09	6.32073e-09	10.829	3.03395e-07
HAN_JNK_SINGALING_DN	2.67881	1.09417	5.31394	2.03512e-07	4.03256e-07	6.6107	2.17758e-05
LEE_AGING_MUSCLE_UP	2.91007	2.71986	7.60043	3.89244e-12	1.01583e-11	17.1949	4.16491e-10
BILD_SRC_ONCOGENIC_SIGNATURE	1.99593	-0.946737	0.957136	0.345978	0.366531	-5.00431	1
HOWLIN_CITED1_TARGETS_1_DN	1.94852	1.42232	2.10372	0.039773	0.0489162	-3.93947	1
RIGGINS_TAMOXIFEN_RESISTANCE_UP	3.76197	2.1032	8.53985	3.93646e-14	1.10842e-13	21.6097	4.21201e-12
KONDO_PROSTATE_CANCER_HCP_WITH_H3K27ME3	2.01528	0.889236	2.5698	0.0117529	0.0153361	-3.12072	1
ENGELMANN_CANCER_PROGENITORS_DN	4.2675	1.93922	11.9429	4.12847e-28	1.69902e-27	53.0804	4.41746e-26
HUANG_FOXA2_TARGETS_UP	2.79321	0.469191	2.8888	0.00460441	0.0061584	-2.2105	0.492672
HUANG_FOXA2_TARGETS_DN	3.04432	0.745001	5.44899	9.11594e-08	1.91256e-07	7.38304	9.75405e-06
SMID_BREAST_CANCER_RELAPSE_IN_BRAIN_UP	-7.43194	-2.27572	-20.236	9.90057e-71	1.05936e-69	150.169	1.05936e-68
SMID_BREAST_CANCER_RELAPSE_IN_BONE_DN	-11.5016	-2.73078	-21.4656	3.11817e-82	4.76634e-81	176.49	3.33644e-80
ZHENG_GLIOBLASTOMA_PLASTICITY_DN	1.62992	1.15026	3.15788	0.00174483	0.00242463	-1.92659	0.186696
HUPER_BREAST_BASAL_VS_LUMINAL_UP	3.12692	0.771162	4.58869	5.44349e-06	9.10084e-06	3.31291	0.000582454
HUPER_BREAST_BASAL_VS_LUMINAL_DN	1.4586	0.587373	2.22945	0.0262642	0.0326776	-4.29653	1
CROMER_TUMORIGENESIS_DN	4.72901	1.98738	12.8495	9.05535e-33	4.61391e-32	63.6355	9.68922e-31
WU_SILENCED_BY_METHYLATION_IN_BLADDER_CANCER	3.92886	1.503	8.91001	1.33688e-17	4.33472e-17	29.2798	1.43046e-15
VANTVEER_BREAST_CANCER_BRCA1_UP	-4.46666	-1.2361	-12.7697	2.76418e-29	1.23236e-28	55.711	2.95767e-27
POOLA_INVASIVE_BREAST_CANCER_DN	6.60819	1.67366	12.0288	7.58804e-30	3.53009e-29	56.9741	8.1192e-28
MEISSNER_BRAIN_HCP_WITH_H3K4ME2_AND_H3K27ME3	0.957961	0.779146	1.21684	0.224795	0.24296	-5.60027	1
MIKKELSEN_IPS_ICP_WITH_H3K4ME3_AND_H327ME3	3.1377	1.33522	7.4154	1.17757e-12	3.14999e-12	18.2425	1.26e-10
LI_PROSTATE_CANCER_EPIGENETIC	2.47828	1.75746	4.8667	2.71665e-06	5.01175e-06	4.31788	0.000290681
NAKAYAMA_SOFT_TISSUE_TUMORS_PCA1_DN	0.999884	0.30165	1.81961	0.0693099	0.0824018	-5.38601	1
MIKKELSEN_ES_ICP_WITH_H3K4ME3_AND_H3K27ME3	2.52546	1.29706	4.73626	3.46033e-06	6.17093e-06	3.9899	0.000370256
KIM_BIPOLAR_DISORDER_OLIGODENDROCYTE_DENSITY_CORR_DN	2.53783	1.99068	5.52097	1.28897e-07	2.60226e-07	7.20159	1.3792e-05
PEDERSEN_METASTASIS_BY_ERBB2_ISOFORM_4	3.93417	1.73852	10.3048	3.10787e-21	1.1467e-20	37.5478	3.32543e-19
WP_MAMMARY_GLAND_DEVELOPMENT_PATHWAY_PREGNANCY_AND_LACTATION_STAGE_3_OF_4	2.2544	-0.494764	1.27418	0.212163	0.231647	-4.79717	1
WP_FATTY_ACID_BETA_OXIDATION	0.963807	2.90237	1.56678	0.121762	0.140091	-4.97346	1
WP_NUCLEAR_RECEPTORS	1.71236	3.16605	3.8007	0.0002693	0.000405847	0.275027	0.0288151
WP_OXYSTEROLS_DERIVED_FROM_CHOLESTEROL	2.07487	2.33238	3.09927	0.00306245	0.00420105	-1.81	0.327682
WP_DEVELOPMENT_OF_URETERIC_COLLECTION_SYSTEM	3.08589	1.27544	6.35577	1.16523e-09	2.71043e-09	11.6535	1.2468e-07
KAN_RESPONSE_TO_ARSENIC_TRIOXIDE	-1.50282	0.0286966	-2.02447	0.0439256	0.0528095	-4.4643	1
LIEN_BREAST_CARCINOMA_METAPLASTIC_VS_DUCTAL_UP	-5.96883	-1.74512	-15.6957	2.59517e-46	1.63343e-45	94.4494	2.77683e-44
FRASOR_RESPONSE_TO_ESTRADIOL_DN	4.31545	1.85535	12.2822	1.27081e-28	5.43905e-28	54.2465	1.35976e-26
SCHUETZ_BREAST_CANCER_DUCTAL_INVASIVE_DN	5.08484	1.42371	12.5097	2.73634e-31	1.33086e-30	60.2713	2.92789e-29
CHARAFE_BREAST_CANCER_LUMINAL_VS_BASAL_UP	8.1522	3.66945	21.4016	1.01989e-72	1.3641e-71	154.605	1.09128e-70
DOANE_BREAST_CANCER_CLASSES_UP	13.1857	5.24317	31.4824	1.8063e-131	1.93274e-129	288.632	1.93274e-129
DOANE_RESPONSE_TO_ANDROGEN_UP	6.11179	3.79885	14.2896	1.08078e-34	5.78218e-34	67.9147	1.15644e-32
DOANE_BREAST_CANCER_ESR1_UP	12.8488	5.08959	29.3897	1.79504e-121	9.60346e-120	265.927	1.92069e-119
JAEGER_METASTASIS_DN	3.13912	0.961783	4.61441	4.63517e-06	7.87243e-06	3.32456	0.000495963
FARMER_BREAST_CANCER_APOCRINE_VS_LUMINAL	7.06135	2.83605	18.4358	4.40469e-57	3.6254e-56	118.948	4.71302e-55
FARMER_BREAST_CANCER_APOCRINE_VS_BASAL	5.32014	1.38799	11.4448	3.95477e-27	1.56726e-26	50.8186	4.2316e-25
FARMER_BREAST_CANCER_BASAL_VS_LULMINAL	2.58859	0.21474	4.7128	3.429e-06	6.17093e-06	3.85376	0.000366903
LIEN_BREAST_CARCINOMA_METAPLASTIC_VS_DUCTAL_DN	9.67287	4.13284	23.1911	4.37097e-85	9.35388e-84	182.896	4.67694e-83
YANG_BREAST_CANCER_ESR1_UP	6.37202	4.74657	18.0944	2.54969e-53	1.81878e-52	110.31	2.72817e-51
LIEN_BREAST_CARCINOMA_METAPLASTIC	3.49297	0.95051	6.49701	1.81985e-10	4.3272e-10	13.2398	1.94724e-08
FRASOR_RESPONSE_TO_ESTRADIOL_UP	4.23179	2.83599	7.54921	1.13995e-11	2.83661e-11	16.1765	1.21974e-09
BECKER_TAMOXIFEN_RESISTANCE_UP	3.15128	0.934008	5.58424	4.77492e-08	1.02183e-07	7.99455	5.10916e-06
STOSSI_RESPONSE_TO_ESTRADIOL	2.88104	2.1905	6.29815	2.69915e-09	6.14488e-09	10.8991	2.88809e-07
URS_ADIPOCYTE_DIFFERENTIATION_UP	2.69386	1.97088	5.4429	1.10724e-07	2.27835e-07	7.1649	1.18474e-05
WESTON_VEGFA_TARGETS_6HR	3.60878	1.33981	7.71365	7.71141e-14	2.11569e-13	20.8189	8.25121e-12
CUI_TCF21_TARGETS_UP	2.77657	1.16556	5.06019	6.79005e-07	1.29738e-06	5.48582	7.26535e-05
GEISS_RESPONSE_TO_DSRNA_UP	-2.21961	-0.0949175	-3.18994	0.00156644	0.00220538	-1.57431	0.167609
YEGNASUBRAMANIAN_PROSTATE_CANCER	3.72433	0.637413	8.12359	9.02925e-15	2.68369e-14	22.971	9.6613e-13
MASSARWEH_RESPONSE_TO_ESTRADIOL	4.90487	3.07019	8.84433	7.04317e-15	2.1532e-14	23.2679	7.5362e-13
SMID_BREAST_CANCER_RELAPSE_IN_BRAIN_DN	9.17084	4.67712	24.3724	1.28996e-86	3.45064e-85	186.232	1.38026e-84
SMID_BREAST_CANCER_RELAPSE_IN_BONE_UP	10.4362	4.24172	27.04	1.44983e-107	5.17107e-106	234.21	1.55132e-105
SMID_BREAST_CANCER_RELAPSE_IN_LUNG_DN	8.74354	2.64904	17.273	1.16313e-56	8.88962e-56	118.059	1.24455e-54
SMID_BREAST_CANCER_LUMINAL_B_UP	7.7876	3.85812	18.8467	2.07866e-60	2.02197e-59	126.592	2.22416e-58
SMID_BREAST_CANCER_LUMINAL_A_UP	10.8538	2.67335	15.5092	6.26161e-48	4.18745e-47	98.1227	6.69993e-46
SMID_BREAST_CANCER_ERBB2_UP	10.5884	4.3323	23.3983	3.68582e-84	6.57305e-83	180.698	3.94383e-82
VANTVEER_BREAST_CANCER_ESR1_UP	6.2185	5.48372	15.1247	3.8729e-40	2.18105e-39	80.3498	4.144e-38
YAO_TEMPORAL_RESPONSE_TO_PROGESTERONE_CLUSTER_16	3.59906	1.01545	6.95577	1.02601e-11	2.61388e-11	16.031	1.09783e-09
BROWNE_HCMV_INFECTION_1HR_UP	1.64143	1.17623	1.35697	0.18105	0.199715	-4.95775	1
LIM_MAMMARY_LUMINAL_MATURE_UP	6.22873	4.17394	19.4135	1.00505e-58	8.96168e-58	122.57	1.0754e-56
GHANDHI_DIRECT_IRRADIATION_UP	-2.54209	-0.0301127	-3.95273	9.06858e-05	0.000140629	0.847057	0.00970339
KEGG_PEROXISOME	3.48188	3.47926	6.30863	1.04276e-08	2.27705e-08	9.6724	1.11576e-06
PID_ER_NONGENOMIC_PATHWAY	1.45237	1.9617	0.542707	0.598463	0.621704	-5.0186	1
PID_RET_PATHWAY	3.22822	1.04153	1.72719	0.102592	0.119318	-4.24569	1
REACTOME_APOPTOTIC_CLEAVAGE_OF_CELLULAR_PROTEINS	-3.30513	-0.533266	-3.30492	0.00139411	0.00198893	-1.12108	0.14917
REACTOME_KERATAN_SULFATE_KERATIN_METABOLISM	1.32878	1.03848	1.37808	0.171727	0.191404	-5.1876	1
REACTOME_ARACHIDONIC_ACID_METABOLISM	3.73928	1.98921	9.61194	1.33617e-18	4.46782e-18	31.6262	1.4297e-16
REACTOME_HSF1_DEPENDENT_TRANSACTIVATION	1.48	0.818286	1.01529	0.313752	0.335715	-5.21032	1
REACTOME_NUCLEAR_RECEPTOR_TRANSCRIPTION_PATHWAY	2.80464	2.53712	4.4137	4.00941e-05	6.50011e-05	2.04771	0.00429007
REACTOME_SUMOYLATION_OF_INTRACELLULAR_RECEPTORS	1.09415	3.37643	2.91428	0.00452342	0.00612666	-2.20654	0.484006
REACTOME_COOPERATION_OF_PDCL_PHLP1_AND_TRIC_CCT_IN_G_PROTEIN_BETA_FOLDING	-4.81613	1.35044	-1.46368	0.16186	0.184245	-4.42351	1
REACTOME_RET_SIGNALING	1.74449	1.66833	0.584541	0.563129	0.590733	-4.92097	1
REACTOME_TRANSCRIPTIONAL_REGULATION_BY_THE_AP_2_TFAP2_FAMILY_OF_TRANSCRIPTION_FACTORS	0.529556	-0.801554	0.500408	0.618167	0.635999	-5.80183	1
